# Supplementary material for: Surveillance for Avian Influenza in Wild Birds in the Lombardy Region (Italy) in the Period 2022–2024
Source: Viruses. 2024 Oct 24;16(11):1668. doi: 10.3390/v16111668 (PMC11598995; doi:10.3390/v16111668)
Supplement: Supplementary file 1 [file viruses-16-01668-s001.zip]

Archive with 1 entries (1 files):
- viruses-3204682-supplementary.pdf
